# Supplementary material for: Suppression of Alzheimer's Disease-Like Pathology Progression by Mitochondria-Targeted Antioxidant SkQ1: A Transcriptome Profiling Study
Source: Oxid Med Cell Longev. 2019 Jul 15;2019:3984906. doi: 10.1155/2019/3984906 (PMC6664545; doi:10.1155/2019/3984906)
Supplement: Supplementary Materials — Supplementary Data 1: DEGs (122 genes) in untreated OXYS rats and 13 genes in SkQ1-treated OXYS rats were associated with mitochondrial function. Treatment with SkQ1 changed the expression of genes specific to neurons, astrocytes, oligodendrocytes, microglia, and endothelial cells in OXYS rats. [file 3984906.f1.xls]

## Sheet: 122 mitochondrial DEGs 
Gene symbol		log2FoldChange	Padj	SkQ1 effects
Nit2	nitrilase family, member 2	1.15372	5.56633e-16
Mrpl22	mitochondrial ribosomal protein L22	0.784859	2.56138e-05	*
Mecr	mitochondrial trans-2-enoyl-CoA reductase	0.773971	6.9997e-07
Fos	FBJ osteosarcoma oncogene	0.762374	1.05268e-06
Cxcl12	chemokine (C-X-C motif) ligand 12	0.635118	1.28312e-10
Jun	jun proto-oncogene	0.630515	0.00327104	*
Ier5l	immediate early response 5-like	0.596752	0.00328593	*
Hmgcs2	3-hydroxy-3-methylglutaryl-CoA synthase 2 (mitochondrial)	0.590952	0.00653944	*
Mutyh	mutY homolog (E. coli)	0.573575	0.00181352	*
Acsf2	acyl-CoA synthetase family member 2	0.566849	0.00084214
Slc25a34	solute carrier family 25, member 34	0.561562	0.00612361
Adck3	aarF domain containing kinase 3	0.552222	0.0016369	*
Dap3	death associated protein 3	0.529046	0.00048499	*
Slc22a4	solute carrier family 22 (organic cation transporter), member 4	0.507727	0.0461586	*
Atp5h	ATP synthase, H+ transporting, mitochondrial Fo complex, subunit d	0.501888	0.0118335
Bola1	bolA homolog 1 (E. coli)	0.501342	0.0271629	*
Pfkl	phosphofructokinase, liver	0.489708	0.00117614	*
Actb	actin, beta	0.488056	0.00587698
Rpl8	ribosomal protein L8	0.484323	0.0392468	*
Aurkaip1	aurora kinase A interacting protein 1	0.481413	0.0118111	*
Mmp14	matrix metallopeptidase 14 (membrane-inserted)	0.475023	0.014862
Rpsa	ribosomal protein SA	0.462548	0.0274233	*
Stat2	signal transducer and activator of transcription 2	0.459242	0.00260862	*
Pam16	presequence translocase associated motor 16	0.453611	0.0438985	*
Comtd1	catechol-O-methyltransferase domain containing 1	0.453291	0.0294502	*
Mrm1	mitochondrial rRNA methyltransferase 1 homolog (S. cerevisiae)	0.453258	0.010122	*
Ckmt1b	creatine kinase, mitochondrial 1B	0.448736	0.0227966	*
Exog	endo/exonuclease (5'-3'), endonuclease G-like	0.44687	0.0169667	*
Trap1	TNF receptor-associated protein 1	0.446278	0.0300669	*
Tomm40	translocase of outer mitochondrial membrane 40 homolog (yeast)	0.44304	0.043376	*
Akr7a2	aldo-keto reductase family 7, member A2 (aflatoxin aldehyde reductase)	0.443	0.0357774	*
Ivd	isovaleryl-CoA dehydrogenase	0.434425	0.03318	*
Uqcrc1	ubiquinol-cytochrome c reductase core protein I	0.433448	0.0393236	*
Calr	calreticulin	0.428778	0.0185296	*
Rpl6	ribosomal protein L6	0.42476	0.0482581	*
Pdk2	pyruvate dehydrogenase kinase, isozyme 2	0.422405	0.00190704	*
Abcb10	ATP-binding cassette, subfamily B (MDR/TAP), member 10	0.420163	0.016034
Tmem246	transmembrane protein 246	0.418498	0.0240107	*
Cyb5r3	cytochrome b5 reductase 3	0.416101	0.0131673	*
Ddt	D-dopachrome tautomerase	0.414281	0.0167906	*
Atp5d	ATP synthase, H+ transporting, mitochondrial F1 complex, delta subunit	0.411869	0.0489768	*
Spg7	spastic paraplegia 7 homolog (human)	0.41042	0.00246825	*
Ndufv1	NADH dehydrogenase (ubiquinone) flavoprotein 1	0.40464	0.0380803	*
Urgcp	upregulator of cell proliferation	0.4026	0.0187208	*
Samm50	sorting and assembly machinery component 50 homolog (S. cerevisiae)	0.402241	0.0273883	*
Atp6v0c	ATPase, H+ transporting, lysosomal V0 subunit C	0.397832	0.036802	*
Etfb	electron-transfer-flavoprotein, beta polypeptide	0.395747	0.0318388	*
Os9	osteosarcoma amplified 9	0.392846	0.0115048	*
Hsp90ab1	heat shock protein 90 alpha (cytosolic), class B member 1	0.390647	0.0105849	*
Atp5sl	ATP5S-like	0.379902	0.0161628	*
Ptcd1	pentatricopeptide repeat domain 1	0.378156	0.0482581	*
Calm3	calmodulin 3	0.377356	0.0288968	*
Hyou1	hypoxia up-regulated 1	0.376352	0.019838	*
Pisd	phosphatidylserine decarboxylase	0.371936	0.032066	*
Gsr	glutathione reductase	0.37073	0.0305428
Rnf185	ring finger protein 185	0.370397	0.0291065	*
Ccar2	cell cycle and apoptosis regulator 2	0.370293	0.00829207	*
Wscd2	WSC domain containing 2	0.369341	0.0126464	*
Pim2	pim-2 oncogene	0.361648	0.0377665	*
mrpl11	mitochondrial ribosomal protein L11	0.361125	0.0413001	*
Me3	malic enzyme 3, NADP(+)-dependent, mitochondrial	0.357887	0.0347011	*
Slc25a22	solute carrier family 25 (mitochondrial carrier, glutamate), member 22	0.35776	0.0457031	*
Ppme1	protein phosphatase methylesterase 1	0.351271	0.0192797	*
Por	P450 (cytochrome) oxidoreductase	0.334764	0.0371888	*
Anxa6	annexin A6	0.331456	0.0471814	*
Dctn1	dynactin 1	0.33065	0.0174863	*
Tm9sf4	transmembrane 9 superfamily protein member 4	0.320468	0.0301691	*
Fech	ferrochelatase	0.313146	0.0455077	*
Bcl2l1	Bcl2-like 1	0.306723	0.0357122	*
Dnajc11	DnaJ (Hsp40) homolog, subfamily C, member 11	0.305601	0.0478838	*
Parp1	poly (ADP-ribose) polymerase 1	0.30427	0.0417909	*
Hk1	hexokinase 1	0.291638	0.0353066	*
Mtx1	Metaxin 1	0.274228	0.0489768	*
Ddhd2	DDHD domain containing 2	-0.303004	0.0457031
Gmfb	glia maturation factor, beta	-0.344653	0.0388957	*
Ddhd1	DDHD domain containing 1	-0.351619	0.02684	*
Acbd3	acyl-CoA binding domain containing 3	-0.354759	0.026285	*
Snrpd1	small nuclear ribonucleoprotein D1	-0.355918	0.0292963	*
Pstk	phosphoseryl-tRNA kinase	-0.367738	0.0441545	*
Mfn1	mitofusin 1	-0.376976	0.0338298	*
Gls	glutaminase	-0.382675	0.0340547	*
Dctn4	dynactin 4 (p62)	-0.38623	0.0348868	*
Synj2bp	synaptojanin 2 binding protein	-0.388043	0.0442354	*
Dnajc15	DnaJ (Hsp40) homolog, subfamily C, member 15	-0.388236	0.0174311	*
Prodh	proline dehydrogenase (oxidase) 1	-0.388313	0.0169041
Nr3c1	nuclear receptor subfamily 3, group C, member 1	-0.399971	0.019638	*
Ankrd26	ankyrin repeat domain 26	-0.421354	0.0458604	*
Atad1	ATPase family, AAA domain containing 1	-0.425342	0.0197525	*
Acad11	acyl-CoA dehydrogenase family, member 11	-0.435898	0.0292425	*
Trak2	trafficking protein, kinesin binding 2	-0.437684	0.00818388	*
Fastkd1	FAST kinase domains 1	-0.439387	0.0437954
Hk2	hexokinase 2	-0.457551	0.049598	*
Letm2	leucine zipper-EF-hand containing transmembrane protein 2	-0.459971	0.00829207	*
Faah	fatty acid amide hydrolase	-0.462848	0.0121485
Atp5c1	ATP synthase, H+ transporting, mitochondrial F1 complex, gamma polypeptide 1	-0.473947	0.0358789	*
Nit1	nitrilase 1	-0.475136	0.0118845
Ggps1	geranylgeranyl diphosphate synthase 1	-0.478244	0.00748325	*
Tfrc	transferrin receptor	-0.486391	0.0075203
Ccbl2	kynurenine aminotransferase 3	-0.503064	0.0227966	*
Abce1	ATP-binding cassette, subfamily E (OABP), member 1	-0.50473	0.0151555	*
Capza1	capping protein (actin filament) muscle Z-line, alpha 1	-0.505291	0.0113805	*
Cyb5b	cytochrome b5 type B (outer mitochondrial membrane)	-0.51403	0.011703	*
Cat	catalase	-0.521259	0.0146244	*
Alpk1	alpha-kinase 1	-0.523512	0.0104911	*
Gata2	GATA binding protein 2	-0.535675	0.0473211	*
Sfxn4	sideroflexin 4	-0.55286	0.0100049
Clybl	citrate lyase beta like	-0.55541	0.00972217
Mtx3	metaxin 3	-0.559134	0.000776794
Bnip3	BCL2/adenovirus E1B interacting protein 3	-0.559253	0.040849	*
Slc44a1	solute carrier family 44, member 1	-0.560924	2.22014e-05
Adamts4	ADAM metallopeptidase with thrombospondin type 1 motif, 4	-0.580808	0.0021865	*
Disc1	disrupted in schizophrenia 1	-0.639534	0.00211525
Sept4	septin 4	-0.642837	6.02341e-06
Slc25a46	solute carrier family 25, member 46	-0.64319	0.00270127	*
Wars2	tryptophanyl tRNA synthetase 2 (mitochondrial)	-0.6759	0.00212092	*
Alkbh3	alkB, alkylation repair homolog 3 (E. coli)	-0.721212	0.0042653	*
Mobp	myelin-associated oligodendrocyte basic protein	-0.727447	3.08336e-05
Adap2	ArfGAP with dual PH domains 2	-0.826254	0.000575914
Abca9	ATP-binding cassette, subfamily A (ABC1), member 9	-0.831468	0.000719659
P2ry12	purinergic receptor P2Y, G-protein coupled, 12	-0.836974	5.11002e-09
Acsm3	acyl-CoA synthetase medium-chain family member 3	-0.873203	0.000327675
Calm2	calmodulin 2	-1.21637	3.82941e-12

## Sheet: 13 mitochondrial DEGs 
Gene symbol		log2FoldChange	Padj
Ehhadh	enoyl-CoA, hydratase/3-hydroxyacyl CoA dehydrogenase	0.647597	0.00109359
Gcat	glycine C-acetyltransferase	0.578038	0.00595298
Prss35	protease, serine, 35	0.502131	0.0289277
Ucp3	uncoupling protein 3 (mitochondrial, proton carrier)	0.502131	0.0289277
Ptpn4	protein tyrosine phosphatase, non-receptor type 4	0.43852	0.0160773
Acad8	acyl-CoA dehydrogenase family, member 8	-0.346963	0.0299314
Pcmt1	protein-L-isoaspartate (D-aspartate) O-methyltransferase 1	-0.359322	0.0314631
Dctn5	dynactin 5 (p25)	-0.370259	0.0169872
Acat1	acetyl-CoA acetyltransferase 1	-0.415109	0.0160773
Coq3	coenzyme Q3 homolog, methyltransferase (S. cerevisiae)	-0.450989	0.0332955
Chchd5	coiled-coil-helix-coiled-coil-helix domain containing 5	-0.502343	0.0160773
Ccdc109b	coiled-coil domain containing 109B	-0.573915	0.0440673
Abcg2	ATP-binding cassette, subfamily G (WHITE), member 2	-0.62091	0.00232211

## Sheet: Neurons
Gene Symbol	Description	FPKM	Fold Change	log2FoldChange	Padj
Rab3b	RAB3B, member RAS oncogene family	8.71534	11.1234	0.656978	0.00348099	*	* - DEGs that SkQ1 leveled in OXYS rats compared to Wistar rats.
Crhbp	Corticotropin releasing hormone binding protein	7.59788	16.461	0.656836	0.00436061	*	# - DEGs that SkQ1 changed in OXYS rats compared to Wistar rats.
Nell1	NEL-like 1 (chicken)	18.398	20.0614	0.605304	0.000800007	*
Mn1	Meningioma (disrupted in balanced translocation) 1	6.51353	5.95598	0.589384	6.08023e-05	*
Calb2	Calbindin 2, 29kDa (calretinin)	109.949	15.819	0.555572	0.0253625	*
Foxo6	Forkhead box protein O6	27.3058	13.2186	0.550522	0.0019805	*
Nr2f2	Nuclear receptor subfamily 2, group F, member 2	30.5037	14.9395	0.508868	0.00177696	*
Tubb2b	Tubulin, beta 2B	580.186	5.79473	0.494507	0.00683213	*
Ndn	Necdin homolog	280.139	8.01522	0.49045	0.0145878	*
Syt13	Synaptotagmin XIII	14.8627	7.18543	0.470694	0.00159094	*
Slc6a7	Solute carrier family 6 (neurotransmitter transporter, L-proline), member 7	9.42328	12.9039	0.455954	0.0191806	*
C1qtnf4	C1q and tumor necrosis factor related protein 4	51.1978	7.38983	0.440563	0.0391738	*
Rtn4r	Reticulon 4 receptor	11.7024	7.95962	0.437687	0.00908832	*
Ydjc	YdjC chitooligosaccharide deacetylase homolog	13.3194	8.57275	0.435545	0.0474996	*
Rell2	RELT-like 2	18.2589	6.84212	0.434888	0.0392468	*
Col6a2	Collagen, type VI, alpha 2	43.4468	13.6731	0.433017	0.0302023	*
Adc	Arginine decarboxylase	11.6663	7.3047	0.431751	0.0144614	*
Eno2	Enolase 2 (gamma, neuronal)	82.6473	6.27165	0.425062	0.0257652	*
Efna3	Ephrin-A3	14.3586	13.3547	0.416001	0.0240753	*
Prkar1b	Protein kinase, cAMP-dependent, regulatory, type I, beta	103.466	10.3605	0.415982	0.0224146	*
Rhof	Ras homolog gene family, member F (in filopodia)	11.1181	5.68138	0.414866	0.0312999	*
Trim46	Tripartite motif-containing 46	29.203	8.27865	0.397779	0.00478469	*
Tmem198	Transmembrane protein 198	20.5112	5.77105	0.39412	0.0344982	*
Fam171a2	Family with sequence similarity 171, member A2	42.0268	5.90746	0.388751	0.0353066	*
Fam57b	Family with sequence similarity 57, member B	44.2901	7.089	0.376213	0.0351419	*
Unc5a	Unc-5 homolog A (C. elegans)	14.0242	10.1321	0.375467	0.00363464	*
Gatsl2	Cytosolic arginine sensor for mTORC1 subunit 2	25.4954	5.44009	0.375229	0.0391738	*
Slc45a1	Solute carrier family 45, member 1	17.5437	6.07037	0.375066	0.0392468	*
Cpne6	Copine VI (neuronal)	6.67088	5.23019	0.369774	0.0113269	*
Wscd2	WSC domain containing 2	6.48271	12.2966	0.369341	0.0126464	*
Svop	SV2 related protein homolog (rat)	29.6126	8.4076	0.365487	0.022788	*
Slc25a22	Solute carrier family 25 (mitochondrial carrier: glutamate), member 22	45.4483	7.63374	0.35776	0.0457031	*
Ptprn	Protein tyrosine phosphatase, receptor type, N	91.292	5.41101	0.356307	0.0215002	*
Syp	Synaptophysin	253.953	13.2283	0.350181	0.0475341	*
Tmem158	Transmembrane protein 158	41.7543	8.09144	0.349371	0.0467811	*
Crmp1	Collapsin response mediator protein 1	224.787	16.3817	0.348176	0.0202369	*
Cx3cl1	Chemokine (C-X3-C motif) ligand 1	73.8725	6.37925	0.343207	0.0140392	*
Gprin1	G protein regulated inducer of neurite outgrowth 1	28.5851	12.3344	0.340215	0.0122338	*
Hpca	Hippocalcin	46.2873	8.60501	0.339974	0.0292963	*
Rab11fip4	RAB11 family interacting protein 4 (class II)	24.4895	5.77342	0.326244	0.0371073	*
Inpp5j	Inositol polyphosphate-5-phosphatase J	9.00922	6.04613	0.324159	0.0361988	*
Scn2b	Sodium channel, voltage-gated, type II, beta	8.85889	6.09859	0.323597	0.0265074	*
Spryd3	SPRY domain containing 3	34.0774	5.40174	0.322868	0.0480247	*
Mmp24	Matrix metallopeptidase 24 (membrane-inserted)	19.6876	11.2008	0.318016	0.0449389	*
Spata2L	Spermatogenesis associated 2-like	7.50881	5.32492	0.31713	0.0446337	*
Nptxr	Neuronal pentraxin receptor	43.4852	11.5849	0.308571	0.0169041	*
Sgsm1	Small G protein signaling modulator 1	24.2197	9.79029	0.302125	0.0310415	*
Mical2	Microtubule associated monoxygenase, calponin and LIM domain containing 2	30.3804	9.7024	0.274928	0.0489768	*
Bcl11a	B-cell CLL/lymphoma 11A (zinc finger protein)	60.1427	19.7753	0.269952	0.0482333	*
Spock1	Sparc/osteonectin, cwcv and kazal-like domains proteoglycan (testican) 1	27.0291	12.517	-0.274334	0.0248095	*
Ppp3cb	Protein phosphatase 3 (formerly 2B), catalytic subunit, beta isoform	58.6553	5.25489	-0.304614	0.0439191	*
Hook1	Hook homolog 1 (Drosophila)	8.63121	5.61102	-0.35865	0.0237082	*
Kcnq2	Potassium voltage-gated channel, KQT-like subfamily, member 2	30.9924	9.62694	-0.364174	0.0217544	*
Isoc1	Isochorismatase domain containing 1	72.3963	6.51582	-0.377363	0.00991579	*
Slc6a15	Solute carrier family 6, member 15	17.6604	9.85616	-0.382261	0.0248095	*
Twsg1	Twisted gastrulation homolog 1 (Drosophila)	50.9561	7.18946	-0.392379	0.019562	*
Rab9b	RAB9B, member RAS oncogene family	4.98363	6.22183	-0.46139	0.0296106	*
Zic1	Zic family member 1 (odd-paired homolog, Drosophila)	45.8941	14.0805	-0.463526	0.0350808	*
Gca	Grancalcin, EF-hand calcium binding protein	16.1435	5.3162	-0.467224	0.0248544	*
Stxbp1	Syntaxin binding protein 1	150.83	10.2999	-0.489343	0.0236497	*
Epha7	EPH receptor A7	6.95628	11.1609	-0.494488	0.0121804	*
Srsf12	Serine and arginine rich splicing factor 12	11.2659	8.34063	-0.623317	0.00689642	*
Col11a1	Collagen, type XI, alpha 1	12.3928	5.43649	-0.623596	0.00624569	*
Snap25	Synaptosomal-associated protein, 25kDa	146.678	12.8933	-0.648549	0.00243061	*
Gucy1a2	Guanylate cyclase 1, soluble, alpha 2	5.94203	7.60273	0.702153	0.0062518	#
Npas4	Neuronal PAS domain protein 4	83.3235	20.7728	0.493092	0.0485239	#
Jph4	Junctophilin 4	43.0429	10.0324	0.344927	0.00710288	#
Fbxo41	F-box protein 41	10.1602	6.45959	0.324076	0.0331153	#
Ppfia4	Protein tyrosine phosphatase, receptor type, f polypeptide (PTPRF), interacting protein (liprin), alpha 4	19.6601	12.7467	0.313769	0.024632	#
Atp2b2	ATPase, Ca++ transporting, plasma membrane 2	17.6196	6.32633	0.301981	0.0469774	#
Mapk8ip2	Mitogen-activated protein kinase 8 interacting protein 2	50.8661	6.59832	0.297692	0.0390202	#
Calb1	Calbindin 1, 28kDa	7.221	9.01048	-0.47286	0.000561301	#
Lhx6	LIM homeobox 6	21.621	19.5364	-0.523996	0.0219232	#
Nppc	Natriuretic peptide precursor C	30.247	18.4361	-0.555268	0.0268944	#

## Sheet: Astrocytes
Gene Symbol	Description	FPKM	Fold Change	log2FoldChange	Padj
Plagl1	Pleiomorphic adenoma gene-like 1	19.2827	9.24811	0.794849	0.00084214	*	* - DEGs that SkQ1 leveled in OXYS rats compared to Wistar rats.
Ppap2b	Phosphatidic acid phosphatase type 2B	516.471	13.594	0.658176	0.0101885	*	# - DEGs that SkQ1 changed in OXYS rats compared to Wistar rats.
Tpbg	Trophoblast glycoprotein	21.9576	10.0128	0.58061	0.0174585	*
Tsku	Tsukushin	6.91047	9.71181	0.553222	0.0367354	*
Hes1	Hairy and enhancer of split 1, (Drosophila)	130.991	7.02999	0.549605	0.000994354	*
Adra2a	Adrenergic, alpha-2A-, receptor	16.937	7.29384	0.471211	0.039923	*
Sept9	Septin 9	63.341	7.80829	0.45796	0.00183216	*
Paqr7	Progestin and adipoQ receptor family member VII	120.774	7.25562	0.446923	0.0205136	*
Chsy1	Carbohydrate (chondroitin) synthase 1	21.6551	5.74427	0.400695	0.030058	*
Hhipl1		9.52615	7.86201	0.359856	0.0401225	*
Jun	Jun oncogene	1164.31	5.25089	0.346677	0.0457031	*
Elovl5	ELOVL family member 5, elongation of long chain fatty acids (FEN1/Elo2, SUR4/Elo3-like, yeast)	301.881	7.02707	-0.304907	0.0432886	*
Leng8	Leukocyte receptor cluster (LRC) member 8	161.968	7.71067	-0.328856	0.0326495	*
Ddhd1	DDHD domain containing 1	61.9651	8.92356	-0.351619	0.02684	*
Nr4a3	Nuclear receptor subfamily 4, group A, member 3	46.5285	7.71957	-0.360671	0.0359994	*
Myo6	Myosin VI	62.9695	5.21936	-0.377355	0.0497176	*
Rasgrp1	RAS guanyl releasing protein 1 (calcium and DAG-regulated)	8.30334	6.96875	-0.379115	0.0402509	*
Phkb	Phosphorylase kinase, beta	24.872	6.62699	-0.383609	0.0457031	*
Slc15a2	Solute carrier family 15 (H+/peptide transporter), member 2	160.641	17.156	-0.386769	0.0263516	*
Pls1	Plastin 1 (I isoform)	14.5305	6.2867	-0.397902	0.0438985	*
Cc2d2a	Coiled-coil and C2 domain containing 2A	11.4971	5.30731	-0.404667	0.0400687	*
Scara3	Scavenger receptor class A, member 3	17.8362	9.80929	-0.429484	0.0135092	*
Kcna2	Potassium voltage-gated channel, shaker-related subfamily, member 2	16.1501	6.10182	-0.436028	0.0371073	*
Pdgfrb	Platelet-derived growth factor receptor, beta polypeptide	24.6745	8.14063	-0.437174	0.00850417	*
Atl2		60.5537	7.35226	-0.438114	0.0166138	*
Megf10	Multiple EGF-like-domains 10	25.2295	12.4149	-0.453418	0.0135092	*
Egfr	Epidermal growth factor receptor (erythroblastic leukemia viral (v-erb-b) oncogene homolog, avian)	38.6255	18.8464	-0.458908	0.0337699	*
Cwc22		161.784	7.12476	-0.464107	0.0284974	*
Rgs20	Regulator of G-protein signaling 20	55.9044	14.9017	-0.469209	0.0338298	*
Pla2g7	Phospholipase A2, group VII (platelet-activating factor acetylhydrolase, plasma)	194.015	13.2618	-0.490034	0.000215875	*
Evc	Ellis van Creveld syndrome	6.71858	6.72216	-0.507803	0.0283023	*
Alpk1	Alpha-kinase 1	5.22007	8.19129	-0.523512	0.0104911	*
Tmem47	Transmembrane protein 47	47.0373	6.77275	-0.533231	0.0133725	*
Slc30a10	Solute carrier family 30, member 10	64.6909	20.125	-0.555124	0.0137055	*
Il33	Interleukin 33	8.46424	7.50395	-0.609857	0.00301205	*
Slc7a2	Solute carrier family 7 (cationic amino acid transporter, y+ system), member 2	37.4222	16.3489	-0.666275	0.000316678	*
Slc7a11	Solute carrier family 7, (cationic amino acid transporter, y+ system) member 11	34.3218	14.7436	-0.689933	1.37159e-05	*
Gem	GTP binding protein overexpressed in skeletal muscle	190.575	5.66297	-0.721223	0.00617487	*
Tmc7	Transmembrane channel-like 7	46.1856	6.83737	-0.721422	0.00196577	*
Cyr61	Cysteine-rich, angiogenic inducer, 61	842.292	10.2937	0.894024	0.000273704	#
Fabp7	Fatty acid binding protein 7, brain	1604.11	14.6075	0.625115	0.00053088	#
Sox9	SRY (sex determining region Y)-box 9 (campomelic dysplasia, autosomal sex-reversal)	93.2425	17.1763	0.562965	0.00435311	#
Sh3pxd2b	SH3 and PX domains 2B	31.4472	7.39962	0.52569	0.0177256	#
Hey2	Hairy/enhancer-of-split related with YRPW motif 2	14.3276	8.04379	0.521732	0.0126274	#
Arhgap5	Rho GTPase activating protein 5	42.3953	6.08007	0.516128	0.00109359	#
Nr4a1	Nuclear receptor subfamily 4, group A, member 1	870.652	7.75789	0.5068	0.00469135	#
Steap3	STEAP family member 3	20.4964	5.1698	0.492629	0.0303011	#
Loxl1	Lysyl oxidase-like 1	6.58702	10.4534	0.460608	0.0396019	#
Gas1	Growth arrest-specific 1	38.2685	8.29721	0.455954	0.0455125	#
Abca1	ATP-binding cassette, sub-family A (ABC1), member 1	67.5195	6.37358	0.441114	0.0425797	#
Sash1	SAM and SH3 domain containing 1	63.0959	5.5147	0.422379	0.0204629	#
Slc6a11	Solute carrier family 6 (neurotransmitter transporter, GABA), member 11	563.902	18.8608	0.403706	0.0473264	#
Rgma	RGM domain family, member A	83.0944	8.97797	0.360506	0.0284947	#
Dag1	Dystroglycan 1 (dystrophin-associated glycoprotein 1)	118.525	5.95592	0.30338	0.0431197	#
Atp2b4	ATPase, Ca++ transporting, plasma membrane 4	19.5631	6.5923	-0.420354	0.0173412	#
Bdkrb2	Bradykinin receptor B2	6.02536	6.58682	-0.618202	0.0200314	#

## Sheet: Oligodendrocytes
Gene Symbol	Description	FPKM	Fold Change	log2FoldChange	Padj
Chst8	Carbohydrate (N-acetylgalactosamine 4-0) sulfotransferase 8	16.6976	7.31907	0.617518	0.00269027	*	* - DEGs that SkQ1 leveled in OXYS rats compared to Wistar rats.
Kcnd3	Potassium voltage-gated channel, Shal-related subfamily, member 3	22.2664	5.12101	0.582258	0.0310261	*	# - DEGs that SkQ1 changed in OXYS rats compared to Wistar rats.
Chrna4	Cholinergic receptor, nicotinic, alpha 4	37.6702	12.7983	0.560431	0.00468471	*
Slc6a13	Solute carrier family 6 (neurotransmitter transporter, GABA), member 13	11.2476	15.1194	0.555699	0.0302906	*
Rxrg	Retinoid X receptor, gamma	6.45339	6.13556	0.523619	0.0317915	*
Vstm2b	V-set and transmembrane domain containing 2B	43.1179	7.6629	0.519114	0.0142356	*
Acan	Aggrecan	7.25762	10.3665	0.518525	0.0209061	*
Rftn1	Raftlin, lipid raft linker 1	27.1351	6.51406	0.500749	0.0212046	*
Tmem121	Transmembrane protein 121	40.1472	6.93779	0.44912	0.0353668	*
Lmo1	LIM domain only 1 (rhombotin 1)	16.3443	8.58042	0.438935	0.0413001	*
Mmp17	Matrix metallopeptidase 17 (membrane-inserted)	21.8114	6.72736	0.436675	0.00495312	*
Me3	Malic enzyme 3, NADP(+)-dependent, mitochondrial	9.08676	7.04312	0.357887	0.0347011	*
Ptprn	Protein tyrosine phosphatase, receptor type, N	92.2029	5.24296	0.356307	0.0215002	*
Adcy3	Adenylate cyclase 3	17.4225	5.8049	0.352434	0.0347852	*
Nkain1	Na+/K+ transporting ATPase interacting 1	160.542	6.76106	0.345681	0.0441865	*
Lrfn2	Leucine rich repeat and fibronectin type III domain containing 2	6.67319	7.49327	0.338556	0.0396848	*
Kcnk1	Potassium channel, subfamily K, member 1	24.0148	11.168	0.387323	0.0472339	*
Efnb3	Ephrin-B3	203.282	6.50024	0.29735	0.0493014	*
Mog	Myelin oligodendrocyte glycoprotein	1720.76	14.1946	-0.323984	0.0448878	*
Lpar1		137.205	8.52523	-0.351673	0.0442354	*
S1pr5		70.9459	9.84932	-0.358662	0.0446201	*
Ampd3	Adenosine monophosphate deaminase (isoform E)	38.6336	6.43065	-0.37212	0.0348347	*
Fah	Fumarylacetoacetate hydrolase (fumarylacetoacetase)	87.4385	6.48679	-0.375123	0.0392217	*
Tppp	Tubulin polymerization-promoting protein family member 3	215.675	10.8734	-0.384726	0.0389534	*
Slc12a2	Solute carrier family 12 (sodium/potassium/chloride transporters), member 2	100.327	7.13873	-0.389389	0.026285	*
Ermn		119.454	10.0663	-0.398007	0.0351419	*
Itgav	Integrin, alpha V (vitronectin receptor, alpha polypeptide, antigen CD51)	81.2359	6.56053	-0.409749	0.0447037	*
Prima1	Proline rich membrane anchor 1	14.3535	5.33689	-0.417235	0.0453477	*
Sox6	SRY (sex determining region Y)-box 6	31.9447	6.04464	-0.421571	0.0477648	*
Galnt6	UDP-N-acetyl-alpha-D-galactosamine:polypeptide N-acetylgalactosaminyltransferase 6 (GalNAc-T6)	17.8365	6.63241	-0.425118	0.0340019	*
Trak2	Trafficking protein, kinesin binding 2	189.481	8.72233	-0.437684	0.00818388	*
Chn2	Chimerin (chimaerin) 2	118.649	7.38748	-0.440905	0.0129903	*
Kcna1	Potassium voltage-gated channel, shaker-related subfamily, member 1 (episodic ataxia with myokymia)	22.0502	6.25591	-0.445169	0.0226655	*
Serinc2	Serine incorporator 2	11.1046	10.0607	-0.448189	0.026285	*
Strn	Striatin, calmodulin binding protein	32.0872	5.86417	-0.452188	0.0162354	*
Zfp365	Protein ZNF365	87.0344	6.14169	-0.457157	0.0326495	*
Gria3	Glutamate receptor, ionotrophic, AMPA 3	54.4047	12.0499	-0.468954	0.0256925	*
Creg2	Cellular repressor of E1A-stimulated genes 2	13.5929	6.63284	-0.472691	0.0285101	*
Rapgef4	Rap guanine nucleotide exchange factor (GEF) 4	59.3513	6.21496	-0.47375	0.00743028	*
St18	Suppression of tumorigenicity 18 (breast carcinoma) (zinc finger protein)	9.48605	7.30368	-0.477395	0.031579	*
Lhfpl3	Lipoma HMGIC fusion partner-like 3	267.791	14.1322	-0.484375	0.0100284	*
Sema5a	Sema domain, seven thrombospondin repeats (type 1 and type 1-like), transmembrane domain (TM) and short cytoplasmic domain, (semaphorin) 5A	65.0285	7.59567	-0.490905	0.0326149	*
Cpm	Carboxypeptidase M	22.2492	6.5681	-0.499275	0.0128169	*
S100a4	S100 calcium binding protein A4	35.2773	7.89787	-0.533538	0.0469607	*
Fbxo32	F-box protein 32	9.62184	5.09501	-0.542741	0.0205638	*
Stk32a	Serine/threonine kinase 32A	14.7411	11.6421	-0.566738	0.0317636	*
Adamts4	ADAM metallopeptidase with thrombospondin type 1 motif, 4	127.565	10.0631	-0.580808	0.0021865	*
Tnr	Tenascin R (restrictin, janusin)	158.604	7.7986	-0.640774	0.00348099	*
Opalin		268.075	12.9343	-0.643019	9.31276e-06	*
Itgb8	Integrin, beta 8	36.0616	5.41916	0.457166	0.00991234	#
Cspg5	Chondroitin sulfate proteoglycan 5 (neuroglycan C)	554.116	7.68462	0.442802	0.00465167	#
Lypd1	LY6/PLAUR domain containing 1	41.7378	6.25739	-0.499046	0.010812	#
Dcn	Decorin	29.426	19.2425	-0.64129	0.0133202	#
Masp1	Mannan-binding lectin serine peptidase 1 (C4/C2 activating component of Ra-reactive factor)	17.1316	6.2406	-0.743201	0.00575726	#

## Sheet: Microglia
Gene Symbol	Description	FPKM	Fold Change	log2FoldChange	Padj
Egr2	Early growth response 2 (Krox-20 homolog, Drosophila)	103.337	22.2409	0.593115	0.029641	*	* - DEGs that SkQ1 leveled in OXYS rats compared to Wistar rats.
Cebpb	CCAAT/enhancer binding protein (C/EBP), beta	305.027	23.3403	0.52279	0.0075568	*	# - DEGs that SkQ1 changed in OXYS rats compared to Wistar rats.
Tor3a	Torsin family 3, member A	42.217	10.114	0.507549	0.0115541	*
Arhgap22	Rho GTPase activating protein 22	26.2935	15.2236	0.467073	0.0274128	*
Rgs14	Regulator of G-protein signaling 14	8.67218	17.61	0.453569	0.00159094	*
Comtd1	Catechol-O-methyltransferase domain containing 1	17.3763	9.04245	0.453291	0.0294502	*
Fam110a	Family with sequence similarity 110, member A	146.431	22.0616	0.449621	0.034265	*
Plekho1	Pleckstrin homology domain containing, family O member 1	335.502	15.3168	0.430257	0.029641	*
Tbc1d10a	TBC1 domain family, member 10A	160.681	11.8251	0.421821	0.0298999	*
Ier5	Immediate early response 5	518.456	20.6036	0.596752	0.00328593	*
Snta1	Syntrophin, alpha 1 (dystrophin-associated protein A1, 59kDa, acidic component)	94.0537	11.6438	0.402885	0.025678	*
Tmem206	Transmembrane protein 206	45.7774	7.74375	0.40229	0.0423217	*
Cebpa	CCAAT/enhancer binding protein (C/EBP), alpha	355.147	26.5756	0.389775	0.0468198	*
Rogdi	Rogdi homolog (Drosophila)	123.675	6.82665	0.38176	0.0468198	*
Dok3	Docking protein 3	36.3559	26.0901	0.362712	0.037115	*
Rtn4rl1	Reticulon 4 receptor-like 1	38.6828	25.1424	0.357004	0.0126227	*
Nab2	NGFI-A binding protein 2 (EGR1 binding protein 2)	52.9979	13.5861	0.345855	0.0386513	*
Rptor	Regulatory associated protein of MTOR complex 1	35.0915	6.48592	0.319456	0.0338298	*
Bcl2l1	BCL2-like 1	125.13	5.72616	0.306723	0.0357122	*
Arhgap4	Rho GTPase activating protein 4	64.4272	29.6682	-0.439727	0.0446201	*
Mpeg1	Macrophage expressed gene 1	474.697	28.4846	-0.452444	0.0435726	*
Hk2	Hexokinase 2	62.3119	19.7859	-0.457551	0.049598	*
Arhgdib	Rho GDP dissociation inhibitor (GDI) beta	314.727	21.9734	-0.463577	0.0443571	*
Ubc	Ubiquitin C	3052.09	6.03092	-0.518049	0.0137438	*
Slc11a1	Solute carrier family 11 (proton-coupled divalent metal ion transporters), member 1	65.4831	36.0455	-0.636695	0.0135092	*
Pik3cg	Phosphoinositide-3-kinase, catalytic, gamma polypeptide	11.2362	9.04284	-0.671908	0.00478145	*
Dusp1	Dual specificity phosphatase 1	1234.15	5.83359	0.518686	0.0326434	#
Sdc4	Syndecan 4	128.891	8.34202	0.508035	0.00982331	#
Egr1	Early growth response 1	873.256	5.26888	0.450975	0.0194077	#
Mvp	Major vault protein	29.8416	6.93199	0.395677	0.0404851	#
Gpr56	G protein-coupled receptor 56	446.684	5.03744	0.391121	0.0224234	#
Ifngr1	Interferon gamma receptor 1	111.264	11.5228	-0.404476	0.0174345	#

## Sheet: Endothelial Cells
Gene Symbol	Description	FPKM	Fold Change	log2FoldChange	Padj
Fam111a	Family with sequence similarity 111, member A	7.01072	5.73257	0.677845	0.00739889	*	* - DEGs that SkQ1 leveled in OXYS rats compared to Wistar rats.
Hmgcs2	3-hydroxy-3-methylglutaryl-Coenzyme A synthase 2 (mitochondrial)	109.488	114.88	0.590952	0.00653944	*	# - DEGs that SkQ1 changed in OXYS rats compared to Wistar rats.
Frzb	Frizzled-related protein	9.68944	5.78134	0.489455	0.00287158	*
Crip2	Cysteine-rich protein 2	162.291	5.84848	0.467975	0.0310415	*
Igfbp7	Insulin-like growth factor binding protein 7	970.807	136.998	0.376345	0.0493014	*
Spock2	Sparc/osteonectin, cwcv and kazal-like domains proteoglycan (testican) 2	691.766	17.333	0.359992	0.00335396	*
Anxa7	Annexin A7	38.201	6.66136	0.348541	0.0319028	*
Slc7a5	Solute carrier family 7 (cationic amino acid transporter, y+ system), member 5	688.838	19.0008	0.346546	0.0477491	*
Ptprk	Protein tyrosine phosphatase, receptor type, K	31.0039	5.94382	-0.315247	0.0465287	*
Slc6a6	Solute carrier family 6 (neurotransmitter transporter, taurine), member 6	175.959	10.5713	-0.371708	0.0467811	*
Gpcpd1		193.545	9.70594	-0.380081	0.0364083	*
Sgms1	Sphingomyelin synthase 1	139.689	17.1965	-0.385133	0.0441597	*
Slco1a4		197.63	474.199	-0.385779	0.037115	*
Samd9l	Sterile alpha motif domain containing 9-like	7.0505	51.9044	-0.411519	0.0382754	*
Cav1	Caveolin 1, caveolae protein, 22kDa	218.446	11.6343	-0.442302	0.00791813	*
Iqgap1	IQ motif containing GTPase activating protein 1	42.2032	9.90878	-0.445747	0.00963165	*
Lama4	Laminin, alpha 4	112.427	52.0983	-0.446156	0.0299523	*
Rgs5	Regulator of G-protein signaling 5	194.429	50.7777	-0.455237	0.00740292	*
Gpr116	G protein-coupled receptor 116	115.833	300.852	-0.477429	0.0371987	*
Abcb1b		15.4174	12.6445	-0.492988	0.0381552	*
Rasgrp3	RAS guanyl releasing protein 3 (calcium and DAG-regulated)	77.9941	15.7851	-0.503879	0.0350499	*
Fzd6	Frizzled homolog 6 (Drosophila)	110.248	77.7721	-0.509956	0.0451724	*
Kcnj2	Potassium inwardly-rectifying channel, subfamily J, member 2	41.7637	32.8358	-0.518991	0.0442354	*
Itga1		31.4006	86.7966	-0.524213	0.0280849	*
Gata2	GATA binding protein 2	14.9941	68.5786	-0.535675	0.0473211	*
Tek	TEK tyrosine kinase, endothelial (venous malformations, multiple cutaneous and mucosal)	119.4	411.611	-0.545349	0.0130845	*
Fli1	Friend leukemia virus integration 1	55.8596	22.717	-0.563132	0.0202369	*
Sgpp2	Sphingosine-1-phosphate phosphotase 2	9.97552	73.7952	-0.564514	0.0111385	*
Cdh5	Cadherin 5, type 2, VE-cadherin (vascular epithelium)	183.595	276.351	-0.580625	0.00949637	*
Slfn5	Schlafen family member 5	24.1168	166.538	-0.60682	0.0200291	*
Cd2ap	CD2-associated protein	24.7757	5.09451	-0.624029	0.00300989	*
Adamts9	ADAM metallopeptidase with thrombospondin type 1 motif, 9	16.3011	12.1353	-0.625174	0.00774853	*
Shroom4	Shroom family member 4	10.2773	21.252	-0.641064	0.00225404	*
Edn3	Endothelin 3	12.1438	9.87147	-0.651147	0.00832838	*
Cav2	Caveolin 2	65.5314	6.51098	-0.661559	0.000719659	*
Ptgs2	Prostaglandin-endoperoxide synthase 2 (prostaglandin G/H synthase and cyclooxygenase)	18.0973	7.44357	-0.676964	0.000463342	*
St3gal6	ST3 beta-galactoside alpha-2,3-sialyltransferase 6	119.913	9.08611	-0.698374	2.95311e-05	*
Sgms2	Sphingomyelin synthase 2	9.70539	16.0015	-0.772973	0.00245678	*
Irf7	Interferon regulatory factor 7	5.78598	9.57803	0.733771	0.00363913	#
Stra6	Stimulated by retinoic acid gene 6 homolog (mouse)	83.3894	137.182	0.729299	0.000830087	#
Dll4	Delta-like 4 (Drosophila)	146.257	192.706	0.663876	0.00428145	#
Ptrf	Polymerase I and transcript release factor	70.3752	57.8413	0.631082	0.00232211	#
Serpinh1	Serpin peptidase inhibitor, clade H (heat shock protein 47), member 1, (collagen binding protein 1)	485.198	25.1001	0.449475	0.0133111	#
Lphn2	Latrophilin 2	42.9052	7.32246	-0.423702	0.0193798	#
Ptges	Prostaglandin E synthase	29.5978	16.4558	-0.586847	0.0164488	#
Abcg2	ATP-binding cassette, sub-family G (WHITE), member 2	120.098	19.7605	-0.62091	0.00232211	#
